# Supplementary material for: Gene flow rise with habitat fragmentation in the bog fritillary butterfly (Lepidoptera: Nymphalidae)
Source: BMC Evol Biol. 2008 Mar 17;8:84. doi: 10.1186/1471-2148-8-84 (PMC2329611; doi:10.1186/1471-2148-8-84)
Supplement: Additional file 1 — List of sampled localities, with allele frequencies and sample size. For each locality, the coordinates are given in latitude and longitude (Greenwich coordinates) and xy coordinates in m within each region. [file 1471-2148-8-84-S1.txt]

Region	Locality	Greenwich Coord.	X coordinate (m)	Y coordinate (m)	Altitude (m)	N	PGM:A	PGM:B	PGI:A	PGI:B	PGI:C	PGI:G	PGI:H	6PGD:A	6PGD:B	6PGD:C	AK:A	AK:B	G6PDH:A	G6PDH:B	G6PDH:C	HBDH:A	HBDH:B	AAT1:A	AAT1:B	AAT1:C	MPI:A	MPI:B
Ardennes	Lierneux	50° 18 N 5° 48 E	252149	110805	335	47	0.681	0.319	1.000	0.000	0.000	0.000	0.000	0.606	0.394	0.000	0.755	0.245	0.000	0.000	0.000	0.000	0.000	0.000	0.000	0.000	0.000	0.000
Ardennes	Bihain E	50° 15 N 5° 48 E	252449	104316	555	57	0.754	0.246	1.000	0.000	0.000	0.000	0.000	0.509	0.465	0.026	0.711	0.289	0.000	0.000	0.000	0.000	0.000	0.000	0.000	0.000	0.000	0.000
Ardennes	Bihain W	50° 15 N 5° 47 E	250650	104349	555	48	0.792	0.208	1.000	0.000	0.000	0.000	0.000	0.500	0.479	0.021	0.760	0.240	0.000	0.000	0.000	0.000	0.000	0.000	0.000	0.000	0.000	0.000
Ardennes	Tailles	50° 13 N 5° 48 E	252309	102119	580	55	0.645	0.355	1.000	0.000	0.000	0.000	0.000	0.573	0.391	0.036	0.800	0.200	0.000	0.000	0.000	0.000	0.000	0.000	0.000	0.000	0.000	0.000
Ardennes	Bovigny E	50° 13 N 5° 56 E	261917	102543	435	54	0.750	0.250	1.000	0.000	0.000	0.000	0.000	0.843	0.157	0.000	0.417	0.583	0.000	0.000	0.000	0.000	0.000	0.000	0.000	0.000	0.000	0.000
Ardennes	Bovigny W	50° 14 N 5° 56 E	261426	103052	435	23	0.630	0.370	1.000	0.000	0.000	0.000	0.000	0.891	0.109	0.000	0.478	0.522	0.000	0.000	0.000	0.000	0.000	0.000	0.000	0.000	0.000	0.000
Ardennes	Sommerain	50° 10 N 5° 48 E	252407	96517	410	45	0.678	0.322	1.000	0.000	0.000	0.000	0.000	0.344	0.622	0.033	0.511	0.489	0.000	0.000	0.000	0.000	0.000	0.000	0.000	0.000	0.000	0.000
Ardennes	Pont Collin	50° 0 N 4° 49 E	182135	76896	280	63	0.698	0.302	1.000	0.000	0.000	0.000	0.000	0.825	0.175	0.000	0.365	0.635	0.000	0.000	0.000	0.000	0.000	0.000	0.000	0.000	0.000	0.000
Ardennes	Willerzie	49° 60 N 4° 49 E	182415	75790	280	24	0.750	0.250	1.000	0.000	0.000	0.000	0.000	0.792	0.188	0.021	0.271	0.729	0.000	0.000	0.000	0.000	0.000	0.000	0.000	0.000	0.000	0.000
Ardennes	Thillay	49° 57 N 4° 47 E	179847	71322	460	54	0.537	0.463	0.954	0.000	0.046	0.000	0.000	0.685	0.315	0.000	0.657	0.343	0.000	0.000	0.000	0.000	0.000	0.000	0.000	0.000	0.000	0.000
Ardennes	Graide	49° 56 N 5° 4 E	199507	69577	370	52	0.721	0.279	1.000	0.000	0.000	0.000	0.000	0.827	0.173	0.000	0.288	0.712	0.000	0.000	0.000	0.000	0.000	0.000	0.000	0.000	0.000	0.000
Ardennes	Libin	49° 55 N 5° 14 E	212579	67838	410	28	0.732	0.268	1.000	0.000	0.000	0.000	0.000	0.625	0.250	0.125	0.607	0.393	0.000	0.000	0.000	0.000	0.000	0.000	0.000	0.000	0.000	0.000
Ardennes	Mirwart	50° 3 N 5° 15 E	213459	83226	250	34	0.794	0.206	1.000	0.000	0.000	0.000	0.000	0.676	0.309	0.015	0.426	0.574	0.000	0.000	0.000	0.000	0.000	0.000	0.000	0.000	0.000	0.000
Ardennes	Elsenborn	50° 29 N 6° 15 E	283898	132128	540	229	0.607	0.393	0.983	0.000	0.017	0.000	0.000	0.950	0.050	0.000	0.566	0.434	0.000	0.000	0.000	0.000	0.000	0.000	0.000	0.000	0.000	0.000
Ardennes	Rocherath	50° 24 N 6° 20 E	289617	122367	640	71	0.789	0.211	1.000	0.000	0.000	0.000	0.000	0.986	0.014	0.000	0.754	0.246	1.000	0.000	0.000	1.000	0.000	1.000	0.000	0.000	1.000	0.000
Ardennes	Hockai	50° 29 N 5° 59 E	264437	130896	500	43	0.442	0.558	1.000	0.000	0.000	0.000	0.000	0.791	0.209	0.000	0.721	0.279	1.000	0.000	0.000	1.000	0.000	1.000	0.000	0.000	1.000	0.000
Ardennes	Witry	49° 50 N 5° 37 E	239625	59046	420	33	0.727	0.273	1.000	0.000	0.000	0.000	0.000	1.000	0.000	0.000	0.500	0.500	1.000	0.000	0.000	1.000	0.000	1.000	0.000	0.000	1.000	0.000
Ardennes	Fauvillers W	49° 50 N 5° 40 E	242733	59490	390	40	0.775	0.225	1.000	0.000	0.000	0.000	0.000	0.712	0.287	0.000	0.500	0.500	1.000	0.000	0.000	1.000	0.000	1.000	0.000	0.000	1.000	0.000
Ardennes	Fauvillers E	49° 51 N 5° 40 E	243237	59681	390	26	0.538	0.462	1.000	0.000	0.000	0.000	0.000	0.750	0.250	0.000	0.404	0.596	1.000	0.000	0.000	1.000	0.000	1.000	0.000	0.000	1.000	0.000
Ardennes	Anlier 1	49° 46 N 5° 42 E	245547	52064	430	23	0.543	0.457	1.000	0.000	0.000	0.000	0.000	0.783	0.217	0.000	0.348	0.652	1.000	0.000	0.000	1.000	0.000	1.000	0.000	0.000	1.000	0.000
Ardennes	Anlier 2	49° 48 N 5° 42 E	245640	54337	400	43	0.837	0.163	1.000	0.000	0.000	0.000	0.000	0.826	0.151	0.023	0.605	0.395	1.000	0.000	0.000	1.000	0.000	1.000	0.000	0.000	1.000	0.000
Ardennes	Tavigny	50° 7 N 5° 53 E	257988	90015	445	27	0.796	0.204	1.000	0.000	0.000	0.000	0.000	0.889	0.093	0.019	0.463	0.537	1.000	0.000	0.000	1.000	0.000	1.000	0.000	0.000	1.000	0.000
Ardennes	Recht	50° 20 N 6° 2 E	268101	114359	390	37	0.757	0.243	0.986	0.000	0.014	0.000	0.000	0.459	0.527	0.014	0.730	0.270	1.000	0.000	0.000	1.000	0.000	1.000	0.000	0.000	1.000	0.000
Ardennes	Gaume	49° 40 N 5° 42 E	245483	41052	340	30	0.783	0.217	1.000	0.000	0.000	0.000	0.000	0.700	0.300	0.000	0.600	0.400	1.000	0.000	0.000	1.000	0.000	1.000	0.000	0.000	1.000	0.000
Ardennes	Louftemont	49° 47 N 5° 39 E	241718	53108	440	27	0.778	0.222	1.000	0.000	0.000	0.000	0.000	0.889	0.111	0.000	0.444	0.556	1.000	0.000	0.000	1.000	0.000	1.000	0.000	0.000	1.000	0.000
Ardennes	Vlessart	49° 47 N 5° 40 E	242817	53088	425	23	0.674	0.326	1.000	0.000	0.000	0.000	0.000	0.957	0.043	0.000	0.478	0.522	1.000	0.000	0.000	1.000	0.000	1.000	0.000	0.000	1.000	0.000
Morvan	Fou de Verdun	47° 7 N 3° 59 E	10391	24134	450	42	0.905	0.095	1.000	0.000	0.000	0.000	0.000	0.857	0.143	0.000	0.560	0.440	1.000	0.000	0.000	1.000	0.000	1.000	0.000	0.000	1.000	0.000
Morvan	Lavault de Frettoy	47° 6 N 4° 2 E	17542	21117	600	30	0.833	0.167	1.000	0.000	0.000	0.000	0.000	1.000	0.000	0.000	0.200	0.800	1.000	0.000	0.000	1.000	0.000	1.000	0.000	0.000	1.000	0.000
Morvan	Saint Brisson Fontenotte	47° 15 N 4° 5 E	18994	38659	600	30	0.733	0.267	1.000	0.000	0.000	0.000	0.000	1.000	0.000	0.000	0.217	0.783	1.000	0.000	0.000	1.000	0.000	1.000	0.000	0.000	1.000	0.000
Morvan	Saint Brisson Pompage	47° 17 N 4° 5 E	20112	40447	640	30	0.900	0.100	1.000	0.000	0.000	0.000	0.000	1.000	0.000	0.000	0.200	0.800	1.000	0.000	0.000	1.000	0.000	1.000	0.000	0.000	1.000	0.000
Morvan	Petit Gens-Les Fevres	47° 10 N 4° 3 E	18994	26592	590	30	0.983	0.017	1.000	0.000	0.000	0.000	0.000	1.000	0.000	0.000	0.350	0.650	1.000	0.000	0.000	1.000	0.000	1.000	0.000	0.000	1.000	0.000
Morvan	Les Ichards	47° 14 N 4° 6 E	23911	31732	525	35	0.829	0.171	1.000	0.000	0.000	0.000	0.000	1.000	0.000	0.000	0.029	0.971	1.000	0.000	0.000	1.000	0.000	1.000	0.000	0.000	1.000	0.000
Morvan	Maison Baude	47° 19 N 4° 12 E	27263	41788	520	26	0.673	0.327	1.000	0.000	0.000	0.000	0.000	1.000	0.000	0.000	0.231	0.769	1.000	0.000	0.000	1.000	0.000	1.000	0.000	0.000	1.000	0.000
Morvan	Ferme du Lyonnais	47° 11 N 4° 6 E	21788	27486	590	30	1.000	0.000	1.000	0.000	0.000	0.000	0.000	1.000	0.000	0.000	0.133	0.867	1.000	0.000	0.000	1.000	0.000	1.000	0.000	0.000	1.000	0.000
Morvan	L'Huis Prunelle	47° 7 N 4° 4 E	20112	24469	870	30	0.950	0.050	1.000	0.000	0.000	0.000	0.000	1.000	0.000	0.000	0.317	0.683	1.000	0.000	0.000	1.000	0.000	1.000	0.000	0.000	1.000	0.000
Morvan	Chaumont Dessus	47° 10 N 4° 2 E	17095	27263	580	30	0.983	0.017	1.000	0.000	0.000	0.000	0.000	1.000	0.000	0.000	0.283	0.717	1.000	0.000	0.000	1.000	0.000	1.000	0.000	0.000	1.000	0.000
Asturias	La Una	43° 4 N 5° 1 W	25882	50353	1250	30	1.000	0.000	0.267	0.333	0.000	0.050	0.350	0.967	0.033	0.000	1.000	0.000	1.000	0.000	0.000	0.233	0.767	0.383	0.617	0.000	1.000	0.000
Asturias	Celada	42° 57 N 4° 2 W	81412	33882	1100	30	0.617	0.383	0.767	0.233	0.000	0.000	0.000	1.000	0.000	0.000	1.000	0.000	1.000	0.000	0.000	0.367	0.633	0.667	0.333	0.000	1.000	0.000
Asturias	Celada Village	42° 56 N 4° 2 W	81882	37176	1200	30	0.600	0.400	0.633	0.367	0.000	0.000	0.000	1.000	0.000	0.000	1.000	0.000	1.000	0.000	0.000	0.383	0.617	0.683	0.317	0.000	1.000	0.000
Asturias	Salcedillo	42° 57 N 4° 1 W	94118	34824	1200	30	0.533	0.467	0.567	0.433	0.000	0.000	0.000	0.950	0.050	0.000	1.000	0.000	1.000	0.000	0.000	0.250	0.750	1.000	0.000	0.000	1.000	0.000
Asturias	Salcedilo-Nord	42° 57 N 4° 1 W	98824	34824	1250	31	0.629	0.371	0.629	0.371	0.000	0.000	0.000	1.000	0.000	0.000	1.000	0.000	1.000	0.000	0.000	0.242	0.758	0.903	0.097	0.000	1.000	0.000
Pyrenees	Merange	42° 27 N 1° 47 E	6704	22123	1900	42	0.393	0.607	1.000	0.000	0.000	0.000	0.000	0.929	0.071	0.000	0.988	0.012	0.881	0.119	0.000	1.000	0.000	0.750	0.167	0.083	0.905	0.095
Pyrenees	Porte	42° 33 N 1° 50' E	11397	30391	1650	30	0.633	0.367	0.983	0.017	0.000	0.000	0.000	0.850	0.150	0.000	0.933	0.067	0.883	0.067	0.050	1.000	0.000	0.850	0.117	0.033	0.567	0.433
Pyrenees	La Tour Cerdane	42° 33 N 1° 49 E	8715	30168	1620	30	0.600	0.400	0.900	0.100	0.000	0.000	0.000	0.900	0.100	0.000	0.717	0.283	0.883	0.100	0.017	1.000	0.000	0.700	0.250	0.050	0.567	0.433
Pyrenees	Porta-bas	42° 31 N 1° 49 E	9162	27933	1500	30	0.767	0.233	0.900	0.100	0.000	0.000	0.000	0.800	0.200	0.000	0.750	0.250	0.950	0.050	0.000	1.000	0.000	0.517	0.317	0.167	0.533	0.467
Pyrenees	Porta-haut	42° 31 N 1° 48 E	6034	26369	1750	30	0.650	0.350	0.883	0.117	0.000	0.000	0.000	0.750	0.233	0.017	0.650	0.350	0.883	0.117	0.000	1.000	0.000	0.567	0.333	0.100	0.400	0.600
Pyrenees	Chaos de Targassonne	42° 30 N 1° 58 E	21676	24134	1600	30	0.650	0.350	0.800	0.200	0.000	0.000	0.000	0.850	0.150	0.000	0.733	0.267	0.600	0.400	0.000	1.000	0.000	0.867	0.083	0.050	0.517	0.483
Pyrenees	Eyne	42° 27 N 2° 7 E	33296	22123	1975	31	0.774	0.226	0.823	0.177	0.000	0.000	0.000	0.613	0.387	0.000	0.935	0.065	0.452	0.548	0.000	1.000	0.000	0.839	0.097	0.065	0.371	0.629
Pyrenees	Barrage de Matemale	42° 33 N 2° 6 E	31732	32179	1520	33	0.773	0.227	0.742	0.258	0.000	0.000	0.000	0.848	0.121	0.030	0.970	0.030	0.515	0.485	0.000	1.000	0.000	0.833	0.076	0.091	0.439	0.561
Pyrenees	Val de Galbe	42° 38 N 2° 3 E	25251	40447	1650	34	0.794	0.206	0.603	0.397	0.000	0.000	0.000	0.779	0.206	0.015	1.000	0.000	0.397	0.603	0.000	1.000	0.000	0.750	0.235	0.015	0.515	0.485
Pyrenees	Querigut	42° 41 N 2° 6 E	33966	44916	1340	30	0.833	0.167	0.650	0.350	0.000	0.000	0.000	0.600	0.383	0.017	0.967	0.033	0.467	0.533	0.000	1.000	0.000	0.833	0.117	0.050	0.450	0.550
Pyrenees	Barrage de Noubal	42° 43 N 2° 2 E	27263	48939	1250	48	0.854	0.146	0.563	0.438	0.000	0.000	0.000	0.698	0.302	0.000	0.854	0.146	0.583	0.417	0.000	1.000	0.000	0.740	0.188	0.073	0.583	0.417
Pyrenees	La Molina	42° 21 N 1° 57 E	20782	8939	1440	10	0.700	0.300	0.800	0.200	0.000	0.000	0.000	0.600	0.400	0.000	0.850	0.150	0.700	0.300	0.000	1.000	0.000	1.000	0.000	0.000	0.650	0.350
Proclossiana eunomia allozyme frequencies
Data from Gabriel Neve
gabriel.neve@univ-provence.fr
18 Dec. 2007
